# Supplementary material for: Nonconsensus Protein Binding to Repetitive DNA Sequence Elements Significantly Affects Eukaryotic Genomes
Source: PLoS Comput Biol. 2015 Aug 18;11(8):e1004429. doi: 10.1371/journal.pcbi.1004429 (PMC4540582; doi:10.1371/journal.pcbi.1004429)
Supplement: S1 Table — The linear correlation coefficient, R, and the p-value were calculated for each TF after binning the data into 50 bins (the binning is performed in a way similar to the binning performed in the plots presented in the main text). 69 out of 91 proteins statistically behave according to our model (p < 0.05), ten proteins exhibit the opposite behavior (p < 0.05), while the remaining 12 proteins show no statistically significant correlation (p > 0.05). For each TF in the table, the protein name and its DNA-binding domain type are specified. (XLSX) [file pcbi.1004429.s006.xlsx]

## Sheet: Sheet1
TF	R value	p-value	Domain
Elf3_3876_1_v1	-0.99	<1E-16	AT_hook, ETS
E2F2_1022_2_v1	-0.99	<1E-16	E2F_TDP
E2F2_1022_4_v1	-0.99	<1E-16	E2F_TDP
E2F3_3752_2_v1	-0.99	<1E-16	E2F_TDP
Gcm1_3732_1_v1	-0.99	<1E-16	GCM DNA-binding domain
Sox7_3460_1_v1	-0.99	<1E-16	HMG_box
Sox4_2941_2_v1	-0.99	<1E-16	HMG_box
Sox5_3459_1_v1	-0.99	<1E-16	HMG_box
Tcf3_3787_1_v1	-0.99	<1E-16	HMG_box
Srf_3509_1_v1	-0.99	<1E-16	MADS box
Tbp_pr781_1_v1	-0.99	<1E-16	TBP
Bcl6b_0961_2_v1	-0.99	<1E-16	zf-C2H2
Glis2_1757_2_v1	-0.99	<1E-16	zf-C2H2
Klf7_0974_2_v1	-0.99	<1E-16	zf-C2H2
E2F3_3752_1_v1	-0.98	<1E-16	E2F_TDP
Sfpi1_1034_3_v1	-0.98	<1E-16	ETS
Sfpi1_1034_2_v1	-0.98	<1E-16	ETS
Foxa2_2830_2_v1	-0.98	<1E-16	Fork_head
Foxl1_2809_2_v1	-0.98	<1E-16	Fork_head
Foxj3_0982_2_v1	-0.98	<1E-16	Fork_head
Ascl2_2654_2_v1	-0.98	<1E-16	HLH
Lef1_3504_1_v1	-0.98	<1E-16	HMG_box
Sox8_1733_2_v1	-0.98	<1E-16	HMG_box
Mtf1_2377_2_v1	-0.98	<1E-16	zf-C2H2
Sp4_1011_2_v1	-0.98	<1E-16	zf-C2H2
Egr1_2580_1_v1	-0.98	<1E-16	zf-C2H2
Arid5a_3770_2_v1	-0.97	<1E-10	BRIGHT
Gabpa_2829_2_v1	-0.97	<1E-10	ETS
Foxk1_2323_4_v1	-0.97	<1E-10	Fork_head
Foxj1_3125_2_v1	-0.97	<1E-10	Fork_head
Sry_2833_2_v1	-0.97	<1E-10	HMG_box
Osr2_1727_2_v1	-0.97	<1E-10	zf-C2H2
Mafk_3106_2_v1	-0.96	<1E-10	BRLZ
Smad3_3805_1_v1	-0.96	<1E-10	DWA
Ehf_3056_2_v1	-0.96	<1E-10	ETS
Sox7_4972_2_v1	-0.96	<1E-10	HMG_box
Sox1_2631_2_v1	-0.96	<1E-10	HMG_box
Egr1_2580_2_v1	-0.96	<1E-10	zf-C2H2
Zic2_2895_2_v1	-0.96	<1E-10	zf-C2H2
Zic3_3119_2_v1	-0.96	<1E-10	zf-C2H2
Zic1_0991_2_v1	-0.96	<1E-10	zf-C2H2
Myf6_3824_2_v1	-0.94	<1E-10	HLH
Osr1_3033_2_v1	-0.94	<1E-10	zf-C2H2
Nr2f2_2192_2_v1	-0.94	<1E-10	ZnF_C4
Tcf7_0950_2_v1	-0.93	<1E-10	HMG_box
Gm397_1753_4_v1	-0.93	<1E-10	zf-C2H2
Arid3a_3875_2_v1	-0.92	<1E-10	BRIGHT
HLH-1	-0.92	<1E-10	HLH
Nkx3-1	-0.92	<1E-10	Homeobox
Irf3_3985_1_v1	-0.92	<1E-10	IRF
Rxra_1035_2_v1	-0.92	<1E-10	ZnF_C4
Hnf4a_2640_2_v1	-0.92	<1E-10	ZnF_C4
Hic1_2816_2_v1	-0.91	<1E-10	zf-C2H2
Bbx_3753_1_v1	-0.89	<1E-6	HMG_box
Tcf1_2666_3_v1	-0.89	<1E-6	Homeobox
Rara_1051_2_v1	-0.89	<1E-6	ZnF_C4
Spdef_0905_2_v1	-0.88	<1E-6	ETS
Ceh-22	-0.85	<1E-6	Homeobox
Max_3863_1_v1	-0.83	<1E-6	HLH
Esrra_2190_2_v1	-0.83	<1E-6	ZnF_C4
Mxl-3	-0.82	<1E-6	HLH
Irf5_3874_1_v1	-0.81	<1E-6	IRF
Mybl1_1717_2_v1	-0.81	<1E-6	SANT
Hoxa3_2783_2_v1	-0.8	<1E-6	Homeobox
Gata5_3768_1_v1	-0.79	<0.05	GATA
Atf1_3026_3_v1	-0.72	<0.05	BRLZ, BZIP_1, BZIP_2
Irf6_3803_1_v1	-0.65	<0.05	IRF
Hbp1_2241_3_v1	-0.64	<0.05	HMG_box
Myb_1047_3_v1	-0.57	<0.05	SANT
NSY-7	-0.56	>0.05	Distant similarity to homeodomain
Uncx4.1	-0.56	>0.05	Homeobox
Irf4_3476_1_v1	-0.41	>0.05	IRF
Tcf1_2666_2_v1	-0.4	>0.05	Homeobox
Six6_2267_4_v1	-0.36	>0.05	Homeobox
Eomes_0921_4_v1	-0.35	>0.05	TBOX
Arid3a_3875_1_v1	-0.33	>0.05	BRIGHT
HLH-11	-0.18	>0.05	HLH
Rfx3_3961_1_v1	-0.18	>0.05	RFX
Ref-1	-0.05	>0.05	HLH
Max_3864_1_v1	0.12	>0.05	HLH
Rfx3_4970_2_v1	0.42	>0.05	RFX
Mafb_2914_2_v1	0.67	<0.05	BRLZ
Bhlhb2_1274_3_v1	0.68	<0.05	HLH
Sp100_2947_2_v1	0.72	<0.05	SAND
HLH-30	0.75	<1E-4	HLH
Gata3_1024_3_v1	0.78	<1E-4	GATA
Gata6_3769_1_v1	0.86	<1E-7	GATA
Rfx4_3761_1_v1	0.88	<1E-8	RFX
Bhlhb2_4971_1_v1	0.93	<1E-10	HLH
Gata3_4964_2_v1	0.94	<1E-10	GATA
Gmeb1_1745_2_v1	0.97	<1E-10	SAND
