# Supplementary material for: Nonconsensus Protein Binding to Repetitive DNA Sequence Elements Significantly Affects Eukaryotic Genomes
Source: PLoS Comput Biol. 2015 Aug 18;11(8):e1004429. doi: 10.1371/journal.pcbi.1004429 (PMC4540582; doi:10.1371/journal.pcbi.1004429)
Supplement: S2 Table — The first group (1st average) contained 41 TFs with the strongest negative correlation between the free energy and the measured TF occupancy. The second group (2nd average) contained the remaining 41 TFs. We have analyzed the frequency of occurrence of the following repetitive amino acid sequence patterns in each TF group: [aa], [aXa], [aXXa], and [aXXXa], where a represents each amino acid type and X represents an arbitrary amino acid. The second table contains the average amino acid content in each group of TFs. The presented p-values represent the Kolmogorov-Smirnov p-values. (XLSX) [file pcbi.1004429.s007.xlsx]

## Sheet: Sheet1
type of sequence repeat	number of 'aa'/ protein length			number of 'aXa'/ protein length			number of 'aXXa'/ protein length			number of 'aXXXa'/ protein length
amino acid	P value	1st avg	2nd avg	P value	1st avg	2nd avg	P value	1st avg	2nd avg	P value	1st avg	2nd avg
Lysine	0.0863577	0.0149309	0.00924233	0.0863577	0.0109119	0.00849727	0.0057993	0.0147113	0.00686084	0.148937	0.0107578	0.00689755
Arginine	0.0248295	0.00882332	0.0125655	0.0863577	0.00749641	0.00890372	0.738162	0.00883643	0.010445	0.738162	0.00731072	0.00780098
Alanine	0.985499	0.00493963	0.00535333	0.376905	0.0044794	0.00366739	0.243604	0.00350357	0.00520712	0.738162	0.00355979	0.00594007
Asparagine	0.54796	0.00179512	0.000713603	0.985499	0.00149227	0.00205397	0.148937	0.000280348	0.00246771	0.738162	0.00137611	0.00190879
Aspartic	0.901624	0.00171108	0.00294961	1	0.00192378	0.00217656	0.999809	0.0019196	0.0025707	0.999809	0.0021761	0.00234708
Cysteine	1	0.000135501	0.000180668	1	0	0	0.243604	0.00367639	0.00799044	1	0.000140174	0.000501187
Glutamic	0.148937	0.00407146	0.00775417	0.985499	0.00544659	0.00602773	0.738162	0.00357557	0.00528203	0.0863577	0.00274753	0.00457253
Glutamine	0.738162	0.00547049	0.00534969	0.999809	0.00447059	0.00336971	0.901624	0.00537944	0.00275041	0.999809	0.00593968	0.00370695
Glycine	0.901624	0.0069009	0.00481117	0.738162	0.00742075	0.00551737	0.738162	0.0051184	0.00529221	0.376905	0.00411961	0.00555841
Histidine	0.985499	0.000430531	0.00134692	0.54796	0.0017606	0.00079055	0.985499	0.000756703	0.000494397	0.0863577	0.0100334	0.00337444
Isoleucine	0.243604	0	0.00156597	0.999809	0.000992943	0.000608222	0.738162	0.00391575	0.00178167	0.901624	0.00219176	0.00117043
Leucine	0.243604	0.00675867	0.00378335	0.0475254	0.0067498	0.00377073	0.738162	0.00654927	0.00738625	0.376905	0.00526822	0.00773398
Methionine	1	0.000134809	0.000421304	0.999809	0.000190549	0.000505616	1	0.0010379	0.000542031	0.901624	0.00155234	0.000643938
Phenylalanine	0.985499	0.000599757	0.00135391	0.985499	0.00150596	0.000862259	0.999809	0.00040267	0.000962566	0.901624	0.00170163	0.00138163
Proline	0.901624	0.00402873	0.004296	0.901624	0.00469545	0.00677132	0.738162	0.00748857	0.00560765	0.901624	0.00572698	0.00562091
Serine	0.243604	0.0064039	0.00894094	0.901624	0.00706064	0.00648911	0.54796	0.00433018	0.00737481	0.54796	0.00399255	0.00625043
Threonine	0.54796	0.00157952	0.00381194	0.901624	0.0035357	0.00451039	0.54796	0.00275878	0.00453569	0.985499	0.00270083	0.00315219
Tryptophan	1	0.000416927	0.000241488	1	0.000175469	0	1	0	0	1	0.000140174	5.90563e-05
Tyrosine	0.901624	0.00256611	0.00147541	0.148937	0.00353074	0.00181435	0.54796	0.0013179	0.00277311	1	0.000451773	0.00100334
Valine	1	0.00134668	0.00149454	0.985499	0.00152502	0.00203085	0.901624	0.00247604	0.00192002	0.54796	0.00164765	0.00203139
	number of a.a/protein length
amino acid	P value	1st avg	2nd avg
Lysine	0.0123155	0.105156	0.0873792
Arginine	0.901624	0.0867862	0.087524
Alanine	0.376905	0.0552008	0.0581265
Asparagine	0.0863577	0.0347941	0.0424623
Aspartic	0.985499	0.0413135	0.0446323
Cysteine	0.243604	0.0260152	0.0314955
Glutamic	0.901624	0.0644478	0.0664775
Glutamine	0.148937	0.0461144	0.0525301
Glycine	0.738162	0.061701	0.065785
Histidine	0.243604	0.0410911	0.0310468
Isoleucine	0.376905	0.0354519	0.0359484
Leucine	0.54796	0.0779302	0.0774794
Methionine	0.54796	0.0210285	0.0194852
Phenylalanine	0.54796	0.0308258	0.0288637
Proline	0.0863577	0.0620994	0.0554116
Serine	0.376905	0.0720578	0.0722197
Threonine	0.376905	0.0471351	0.0511555
Tryptophan	0.148937	0.0159373	0.0150357
Tyrosine	0.376905	0.0345099	0.0328752
Valine	0.376905	0.0404037	0.0440663
