# Supplementary material for: Nonconsensus Protein Binding to Repetitive DNA Sequence Elements Significantly Affects Eukaryotic Genomes
Source: PLoS Comput Biol. 2015 Aug 18;11(8):e1004429. doi: 10.1371/journal.pcbi.1004429 (PMC4540582; doi:10.1371/journal.pcbi.1004429)
Supplement: S3 Table — (XLSX) [file pcbi.1004429.s008.xlsx]

## Sheet: Sheet1
PHA4_L1	PQM-1_GFP_L3	MDL1_L1
PHA4_POLII_FedL1	F45C12.2_GFP_L3	MEF-2_GFP_L1
ALR-1_GFP_L2	PQM1	MEP-1_GFP_emb
MEP1_EMB	FOS-1_GFP_L1	LIN15_L3
ALR1	Pdpl1_DPL1_GFP_L1	LIN39_L3
ALY-2_GFP_L3	Pefl1_EFL1_GFP_L1	MAB5_GFP_L3
N2_POLII_L3	Ppie1_DPL1_GFP_YA	MAB5_L3
AMA1_GFP_L4YA	GEI-11_GFP_L3	MAB5_POLII_L3
AMA1_POLII_L4YA	Ppie1_EFL1_GFP_YA	MDL-1_GFP_L1
BLMP-1_GFP_L1	R02D3.7_GFP_L2	EGL27
C01B12.2_GFP_L2	SEA2_GFP_L3	ELT-3_GFP_L1
CEH-14_GFP_L2	HLH-1_GFP_emb	ELT3
NHR-28_GFP_L3	SKN-1_GFP_L1	EOR-1_GFP_L3
CEH-26_GFP_LE	HLH-8_POLII_L3	EOR1
CEH-30_GFP_lemb	SKN1	F16B12.6_GFP_L1
NHR-6v2_GFP_L2	HLH1_EMB	LIN-39-GFP_L3
NHR11_GFP_L2	UNC-130_GFP_L1	LIN11_L2
CES1_GFP_L1	UNC-62_GFP_L3	LIN13_EMB
PES-1_GFP_L4	UNC130	ZAG-1_GFP_L3
PES1_L4	LIN-11_GFP_L2	DPY27_GFP_emb
DAF-12_GFP_L3	LIN-13_GFP_emb	EGL-27_GFP_L1
DAF16_GFP_L4YA	W03F9.2_GFP_YA	EGL-5
DAF16_POLII_L4YA	LIN-15B_GFP_L3	EGL-5_GFP_L3
