# Supplementary material for: Nonconsensus Protein Binding to Repetitive DNA Sequence Elements Significantly Affects Eukaryotic Genomes
Source: PLoS Comput Biol. 2015 Aug 18;11(8):e1004429. doi: 10.1371/journal.pcbi.1004429 (PMC4540582; doi:10.1371/journal.pcbi.1004429)
Supplement: S4 Table — (XLSX) [file pcbi.1004429.s009.xlsx]

## Sheet: Sheet1
A.Female Trem	E1-6 GFP[eve]	extradenticle-GFP 16-24h embryo ChIP-seq
7T 3dFemale	R13 E1-6h Set2	Fer3 16-24h embryo ChIP-seq
E0-12 Sin3A	10T-E16-24h GFP	5T 8-16 NW GFP
E0-12h SuVar3-9	cabut 16-24h embryo ChIP-seq	E8-16 CG8478
E0-8 disco	E16-24 Trl	E8-16 hkb
E0-8 GFP[Dfd]	E16-24h bon	E8-16 kni
E0-8 Pcl	E16-24h HP1 Abcam	E8-16h h
E0-8h D	E16-24h HP1 Covance	Trithorax-like 8-16h embryo ChIP-seq
E0-4 GFP[tll]	E16-24h Hr39	7T W3L GFP
yki-91 0-4h embryo ChIP-seq	E16-24h Kr-D2	broad WPP ChIP-seq
